# Supplementary material for: Anterior Cingulate Cortex Mediates State-Dependent Prioritization of Distressed Conspecifics
Source: Brain Sci. 2026 Jun 22;16(6):658. doi: 10.3390/brainsci16060658 (PMC13297314; doi:10.3390/brainsci16060658)
Supplement: Supplementary file 1 [file brainsci-16-00658-s001.zip]

Archive with 2 entries (2 files):
- brainsci-4310172-Supplementary Materials.pdf
- brainsci-4310172-supplementary.xlsx
