# Supplementary material for: Anterior Cingulate Cortex Mediates State-Dependent Prioritization of Distressed Conspecifics
Source: Brain Sci. 2026 Jun 22;16(6):658. doi: 10.3390/brainsci16060658 (PMC13297314; doi:10.3390/brainsci16060658)
Supplement: Supplementary file 1 [file brainsci-16-00658-s001.zip › brainsci-4310172-supplementary.xlsx]

## Sheet: Sheet1
Table S1. Detailed statistical information
Figure	Number of samples	Statistical test	Condition	Main P-values	F or t values
Figure1
Figure1C	N=13	Parameter test: one-way ANOVA		P=0.0150	F (2, 24) = 5.033
		Multiple comparisons: Tukey	0-4min ND vs. RD	0.9283
		Multiple comparisons: Tukey	0-4min ND vs. SD	0.0443
		Multiple comparisons: Tukey	0-4min RD vs. SD	0.0204
Figure1D	N=13	Parameter test: Two-way ANOVA		P=0.0213	F (1.730, 20.76) = 4.934
		Multiple comparisons: Tukey	0-2 min ND vs. RD	0.6496
		Multiple comparisons: Tukey	0-2 min ND vs. SD	0.0415
		Multiple comparisons: Tukey	0-2 min RD vs. SD	0.0175
		Multiple comparisons: Tukey	2-4 min ND vs. RD	0.8813
		Multiple comparisons: Tukey	2-4 min ND vs. SD	0.3508
		Multiple comparisons: Tukey	2-4 min RD vs. SD	0.2467
Figure1E	N=13	Parameter test: Two-way ANOVA		P=0.1340	F (1.000, 11.00) = 2.618
		Multiple comparisons: Tukey	0-2 min R/N vs. S/N	0.0359
		Multiple comparisons: Tukey	2-4 min R/N vs. S/N	0.9341
Figure1H	N=14	Parameter test: one-way ANOVA		P=0.1707	F (1.921, 24.98) = 1.907
		Multiple comparisons: Tukey	0-4min ND vs. RD	0.4809
		Multiple comparisons: Tukey	0-4min ND vs. SD	0.2842
		Multiple comparisons: Tukey	0-4min RD vs. SD	0.0494
Figure1I	N=14	Parameter test: Two-way ANOVA		P=0.1183	F (1.957, 25.44) = 2.334
		Multiple comparisons: Tukey	0-2 min ND vs. RD	0.3875
		Multiple comparisons: Tukey	0-2 min ND vs. SD	0.0676
		Multiple comparisons: Tukey	0-2 min RD vs. SD	0.0092
		Multiple comparisons: Tukey	2-4 min ND vs. RD	0.6767
		Multiple comparisons: Tukey	2-4 min ND vs. SD	0.8626
		Multiple comparisons: Tukey	2-4 min RD vs. SD	0.4983
Figure1J	N=14	Parameter test: Two-way ANOVA		0.2512	F (1, 13) = 1.442
		Multiple comparisons: Tukey	0-2 min R/N vs. S/N	0.0123
		Multiple comparisons: Tukey	2-4 min R/N vs. S/N	0.8508
Figure1M	N=11	Parameter test: one-way ANOVA		P=0.7017	F (2, 20) = 0.3605
		Multiple comparisons: Tukey	0-4min ND vs. RD	0.5956
		Multiple comparisons: Tukey	0-4min ND vs. SD	0.4121
		Multiple comparisons: Tukey	0-4min RD vs. SD	0.7685
Figure1N	N=11	Parameter test: Two-way ANOVA		P=0.4131	F (1.560, 15.60) = 0.8695
		Multiple comparisons: Tukey	0-2 min ND vs. RD	0.4505
		Multiple comparisons: Tukey	0-2 min ND vs. SD	0.081
		Multiple comparisons: Tukey	0-2 min RD vs. SD	0.9918
		Multiple comparisons: Tukey	2-4 min ND vs. RD	0.9857
		Multiple comparisons: Tukey	2-4 min ND vs. SD	0.966
		Multiple comparisons: Tukey	2-4 min RD vs. SD	0.7747
Figure1O	N=11	Parameter test: Two-way ANOVA		P=0.7272	F (1, 10) = 0.1287
		Multiple comparisons: Tukey	0-2 min R/N vs. S/N	0.6724
		Multiple comparisons: Tukey	2-4 min R/N vs. S/N	0.7074
Figure 2
Figure2F	N=7, n=17 (ND), n=12 (RD), n=16 (SD)	Nonparametric test: Kruskal-Wallis test		0.0008	H = 14.23
		Multiple comparisons: Dunn’s test	0-2min ND vs. RD	>0.9999
		Multiple comparisons: Dunn’s test	0-2min ND vs. SD	0.0012
		Multiple comparisons: Dunn’s test	0-2min RD vs. SD	0.0153
Figure2I	N=7, n=26 (ND), n=20 (RD), n=25 (SD)	Nonparametric test: Kruskal-Wallis test		0.0008	H = 14.39
		Multiple comparisons: Dunn’s test	0-2min ND vs. RD	>0.9999
		Multiple comparisons: Dunn’s test	0-2min ND vs. SD	0.0008
		Multiple comparisons: Dunn’s test	0-2min RD vs. SD	0.023
Figure2L	N=7, n=25 (ND), n=21 (RD), n=23 (SD)	Nonparametric test: Kruskal-Wallis test		0.5409	H = 1.229
		Multiple comparisons: Dunn’s test	0-2min ND vs. RD	>0.9999
		Multiple comparisons: Dunn’s test	0-2min ND vs. SD	0.8032
		Multiple comparisons: Dunn’s test	0-2min RD vs. SD	>0.9999
Figure 3
Figure3C	N=6	Parameter test: Two-way ANOVA		P=0.0021	F (2, 20) = 8.559
		Multiple comparisons: Tukey	0-2min mCherry ND vs. RD	0.9829
		Multiple comparisons: Tukey	0-2min mCherry ND vs. SD	0.0125
		Multiple comparisons: Tukey	0-2min mCherry RD vs. SD	0.023
		Multiple comparisons: Tukey	0-2min eNpHR3 ND vs. RD	>0.9999
		Multiple comparisons: Tukey	0-2min eNpHR3 ND vs. SD	0.9308
		Multiple comparisons: Tukey	0-2min eNpHR3 RD vs. SD	0.8758
		Multiple comparisons: Bonferroni	0-2min ND mCherry vs. eNpHR3	0.9561
		Multiple comparisons: Bonferroni	0-2min RD mCherry vs. eNpHR3	0.8663
		Multiple comparisons: Bonferroni	0-2min SD mCherry vs. eNpHR3	0.0305
Figure3D	N=6	Parameter test: Two-way ANOVA		P=0.1111	F (2, 10) = 2.760
		Multiple comparisons: Tukey	0-2min mCherry ND vs. RD	0.5834
		Multiple comparisons: Tukey	0-2min mCherry ND vs. SD	0.0397
		Multiple comparisons: Tukey	0-2min mCherry RD vs. SD	0.0044
		Multiple comparisons: Tukey	0-2min eNpHR3 ND vs. RD	0.7111
		Multiple comparisons: Tukey	0-2min eNpHR3 ND vs. SD	0.9622
		Multiple comparisons: Tukey	0-2min eNpHR3 RD vs. SD	0.8581
		Multiple comparisons: Bonferroni	0-2min ND mCherry vs. eNpHR3	0.8865
		Multiple comparisons: Bonferroni	0-2min RD mCherry vs. eNpHR3	0.9674
		Multiple comparisons: Bonferroni	0-2min SD mCherry vs. eNpHR3	0.0234
Figure3E	N=6	Parameter test: Two-way ANOVA		P=0.9122	F (2, 20) = 0.09231
		Multiple comparisons: Tukey	0-2min mCherry ND vs. RD	0.4211
		Multiple comparisons: Tukey	0-2min mCherry ND vs. SD	0.1572
		Multiple comparisons: Tukey	0-2min mCherry RD vs. SD	0.9126
		Multiple comparisons: Tukey	0-2min eNpHR3 ND vs. RD	0.5792
		Multiple comparisons: Tukey	0-2min eNpHR3 ND vs. SD	0.4249
		Multiple comparisons: Tukey	0-2min eNpHR3 RD vs. SD	0.9929
		Multiple comparisons: Bonferroni	0-2min ND mCherry vs. eNpHR3	0.9945
		Multiple comparisons: Bonferroni	0-2min RD mCherry vs. eNpHR3	0.9502
		Multiple comparisons: Bonferroni	0-2min SD mCherry vs. eNpHR3	0.7889
Figure3F	N=6	Unpaired parameter t test	0-2min mCherry R/N vs. S/N	0.0149	t=3.637, df=5
		Unpaired parameter t test	0-2min eNpHR3 R/N vs. S/N	0.4855	t=0.7527, df=5
Figure3G	N=6	Unpaired parameter t test	0-2min mCherry R/N vs. S/N	0.0233	t=3.228, df=5
		Unpaired parameter t test	0-2min eNpHR3 R/N vs. S/N	0.641	t=0.4959, df=5
Figure3H	N=6	Unpaired parameter t test	0-2min mCherry R/N vs. S/N	0.9178	t=0.1085, df=5
		Unpaired parameter t test	0-2min eNpHR3 R/N vs. S/N	0.8206	t=0.2390, df=5
Figure 4
Figure 4C	N=6	Parameter test: Two-way ANOVA		P=0.9505	F (2, 20) = 0.05086
		Multiple comparisons: Tukey	0-2min mCherry ND vs. RD	0.7044
		Multiple comparisons: Tukey	0-2min mCherry ND vs. SD	0.0705
		Multiple comparisons: Tukey	0-2min mCherry RD vs. SD	0.0079
		Multiple comparisons: Tukey	0-2min ChR2 ND vs. RD	0.9328
		Multiple comparisons: Tukey	0-2min ChR2 ND vs. SD	0.0397
		Multiple comparisons: Tukey	0-2min ChR2 RD vs. SD	0.0119
		Multiple comparisons: Bonferroni	0-2min ND mCherry vs. ChR2	0.2555
		Multiple comparisons: Bonferroni	0-2min RD mCherry vs. ChR2	0.1122
		Multiple comparisons: Bonferroni	0-2min SD mCherry vs. ChR2	0.1578
Figure 4D	N=6	Parameter test: Two-way ANOVA		P=0.5729	F (2, 20) = 0.5729
		Multiple comparisons: Tukey	0-2min mCherry ND vs. RD	0.2265
		Multiple comparisons: Tukey	0-2min mCherry ND vs. SD	0.1862
		Multiple comparisons: Tukey	0-2min mCherry RD vs. SD	0.0452
		Multiple comparisons: Tukey	0-2min ChR2 ND vs. RD	0.538
		Multiple comparisons: Tukey	0-2min ChR2 ND vs. SD	0.0478
		Multiple comparisons: Tukey	0-2min ChR2 RD vs. SD	0.0406
		Multiple comparisons: Bonferroni	0-2min ND mCherry vs. ChR2	0.295
		Multiple comparisons: Bonferroni	0-2min RD mCherry vs. ChR2	0.2633
		Multiple comparisons: Bonferroni	0-2min SD mCherry vs. ChR2	0.9717
Figure 4E	N=6	Parameter test: Two-way ANOVA		P=0.0262	F (2, 20) = 4.392
		Multiple comparisons: Tukey	0-2min mCherry ND vs. RD	0.5301
		Multiple comparisons: Tukey	0-2min mCherry ND vs. SD	0.3786
		Multiple comparisons: Tukey	0-2min mCherry RD vs. SD	0.9701
		Multiple comparisons: Tukey	0-2min ChR2 ND vs. RD	>0.9999
		Multiple comparisons: Tukey	0-2min ChR2 ND vs. SD	0.0044
		Multiple comparisons: Tukey	0-2min ChR2 RD vs. SD	0.0074
		Multiple comparisons: Bonferroni	0-2min ND mCherry vs. ChR2	0.8458
		Multiple comparisons: Bonferroni	0-2min RD mCherry vs. ChR2	0.8671
		Multiple comparisons: Bonferroni	0-2min SD mCherry vs. ChR2	0.0173
Figure 4F	N=6	Unpaired parameter t test	0-2min mCherry R/N vs. S/N	0.01	t=4.028, df=5
		Unpaired parameter t test	0-2min ChR2 R/N vs. S/N	0.0142	t=3.686, df=5
Figure 4G	N=6	Unpaired parameter t test	0-2min mCherry R/N vs. S/N	0.0328	t=2.925, df=5
		Unpaired parameter t test	0-2min ChR2 R/N vs. S/N	0.0065	t=4.490, df=5
Figure 4H	N=6	Unpaired parameter t test	0-2min mCherry R/N vs. S/N	0.4884	t=0.7475, df=5
		Unpaired parameter t test	0-2min ChR2 R/N vs. S/N	0.001	t=6.823, df=5
Figure S1
S1	N-OB: N=13; R-OB: N=14; S-OB:N=11	Parameter test: one-way ANOVA		P<0.0001	F (2, 35) = 12.31
		Multiple comparisons: Tukey	0-4min N-OB vs. R-OB	0.0004
		Multiple comparisons: Tukey	0-4min N-OB vs. S-OB	0.993
		Multiple comparisons: Tukey	0-4min R-OB vs. S-OB	0.0005
Figure S2
S2 A	N-OB: N=5; R-OB: N=5; S-OB:N=5	Parameter test: one-way ANOVA		P=0.8119	F (2, 12) = 0.2121
		Multiple comparisons: Tukey	N-OB vs. R-OB	0.957
		Multiple comparisons: Tukey	N-OB vs. S-OB	0.9291
		Multiple comparisons: Tukey	R-OB vs. S-OB	0.7962
S2 B	N-OB: N=5; R-OB: N=5; S-OB:N=5	Parameter test: one-way ANOVA		P=0.7141	F (2, 12) = 0.3464
		Multiple comparisons: Tukey	N-OB vs. R-OB	0.8101
		Multiple comparisons: Tukey	N-OB vs. S-OB	0.9851
		Multiple comparisons: Tukey	R-OB vs. S-OB	0.7165
Figure S3
S3 A	Habituation Phase N-OB: N=5	Paired parameter t test	E1 vs. E2	0.1854	t=1.597, df=4
	Habituation Phase R-OB: N=5	Paired parameter t test	E1 vs. E2	0.5987	t=0.5708, df=4
	Habituation Phase S-OB: N=5	Paired parameter t test	E1 vs. E2	0.4253	t=0.8868, df=4
S3 B	Sociability Phase N-OB: N=5	Paired parameter t test	M1 vs. E	0.0395	t=3.013, df=4
	Sociability Phase R-OB: N=5	Paired parameter t test	M1 vs. E	0.0153	t=4.068, df=4
	Sociability Phase S-OB: N=5	Paired parameter t test	M1 vs. E	0.0428	t=2.930, df=4
S3 C	Social Novelty Phase N-OB: N=5	Paired parameter t test	M1 vs. M2	0.0376	t=3.061, df=4
	Social Novelty Phase R-OB: N=5	Paired parameter t test	M1 vs. M2	0.0407	t=2.981, df=4
	Social Novelty Phase S-OB: N=5	Paired parameter t test	M1 vs. M2	0.0255	t=3.473, df=4
S3 D	Sociability Phase: N=5	Parameter test: one-way ANOVA		P=0.3859	F (2, 12) = 1.032
		Multiple comparisons: Tukey	N-OB vs. R-OB	0.4337
		Multiple comparisons: Tukey	N-OB vs. S-OB	0.471
		Multiple comparisons: Tukey	R-OB vs. S-OB	0.9974
	Social Novelty Phase: N=5	Parameter test: one-way ANOVA		P=0.7463	F (2, 12) = 0.2999
		Multiple comparisons: Tukey	N-OB vs. R-OB	0.7274
		Multiple comparisons: Tukey	N-OB vs. S-OB	0.946
		Multiple comparisons: Tukey	R-OB vs. S-OB	0.8943
Figure S4
S4	Serum corticosterone levels: N=5	Parameter test: one-way ANOVA		P=0.9984	F (2, 12) = 0.0006439
		Multiple comparisons: Tukey	N-OB vs. R-OB	0.9993
		Multiple comparisons: Tukey	N-OB vs. S-OB	>0.9999
		Multiple comparisons: Tukey	R-OB vs. S-OB	0.9997
Figure S5
S5 C	N=7, n=14 (ND), n=14 (RD), n=17 (SD)	Nonparametric test: Kruskal-Wallis test		0.3971	H = 1.847
		Multiple comparisons: Dunn’s test	0-2min ND vs. RD	>0.9999
		Multiple comparisons: Dunn’s test	0-2min ND vs. SD	>0.9999
		Multiple comparisons: Dunn’s test	0-2min RD vs. SD	0.5276
S5 F	N=7, n=15 (ND), n=17 (RD), n=18 (SD)	Nonparametric test: Kruskal-Wallis test		0.8177	H = 0.4026
		Multiple comparisons: Dunn’s test	0-2min ND vs. RD	>0.9999
		Multiple comparisons: Dunn’s test	0-2min ND vs. SD	>0.9999
		Multiple comparisons: Dunn’s test	0-2min RD vs. SD	>0.9999
S5 I	N=7, n=16 (ND), n=13 (RD), n=19 (SD)	Nonparametric test: Kruskal-Wallis test		0.7949	H = 0.4592
		Multiple comparisons: Dunn’s test	0-2min ND vs. RD	>0.9999
		Multiple comparisons: Dunn’s test	0-2min ND vs. SD	>0.9999
		Multiple comparisons: Dunn’s test	0-2min RD vs. SD	>0.9999
